# Supplementary material for: Altered Follicular Fluid Metabolic Pattern Correlates with Female Infertility and Outcome Measures of In Vitro Fertilization
Source: Int J Mol Sci. 2021 Aug 14;22(16):8735. doi: 10.3390/ijms22168735 (PMC8395780; doi:10.3390/ijms22168735)
Supplement: Supplementary file 1 [file ijms-22-08735-s001.zip]

Archive with 1 entries (1 files):
- ijms-1273061-SI.pdf
